# Supplementary material for: Improved cookstoves to reduce household air pollution exposure in sub-Saharan Africa: A scoping review of intervention studies
Source: PLoS One. 2023 Apr 27;18(4):e0284908. doi: 10.1371/journal.pone.0284908 (PMC10138283; doi:10.1371/journal.pone.0284908)
Supplement: S1 Fig — A. Sample of database search terms with results from EMBASE June 2020, July 2021, September 2022. B. Sample of relevant organisation searches and outcomes. (ZIP) [file pone.0284908.s003.zip]

Archive with 2 entries (2 files):
- S1B_Fig.tif
- S1A_Fig.tif
