# Supplementary material for: Improved cookstoves to reduce household air pollution exposure in sub-Saharan Africa: A scoping review of intervention studies
Source: PLoS One. 2023 Apr 27;18(4):e0284908. doi: 10.1371/journal.pone.0284908 (PMC10138283; doi:10.1371/journal.pone.0284908)
Supplement: S4 Fig — A. Sample of quality appraisal of included quantitative study using LQAT and the global rating tool. B. Sample of quality appraisal of included qualitative study using adapted Hayden et al.’s and the global rating tools. (ZIP) [file pone.0284908.s006.zip]

Archive with 2 entries (2 files):
- S4B_Fig.tif
- S4A_Fig.tif
